# Supplementary material for: Autologous Nanofat Indications in Wound Healing: A Systematic Review
Source: Biomedicines. 2026 May 28;14(6):1215. doi: 10.3390/biomedicines14061215 (PMC13295952; doi:10.3390/biomedicines14061215)
Supplement: Supplementary file 1 [file biomedicines-14-01215-s001.zip]

Archive with 2 entries (2 files):
- PRISMA 2020 Checklist.pdf
- Table S1 Risk Assesment Table .pdf
